# Supplementary material for: Syntactic analysis of SMOSS model combined with improved LSTM model: Taking English writing teaching as an example
Source: PLoS One. 2024 Nov 15;19(11):e0312049. doi: 10.1371/journal.pone.0312049 (PMC11567549; doi:10.1371/journal.pone.0312049)
Supplement: S1 Data — (ZIP) [file pone.0312049.s001.zip]

Archive with 10 entries (7 files):
- Data/
- Data/Code for Creating a Custom Dataset.txt
- Data/Framework and model chart/
- Data/Framework and model chart/Figure 1.pdf
- Data/Framework and model chart/Figure 2.pdf
- Data/Result analysis chart/
- Data/Result analysis chart/Figure 3.opju
- Data/Result analysis chart/Figure 4.opju
- Data/Result analysis chart/Figure 5.opju
- Data/Result analysis chart/Figure 6.opju
