# Supplementary material for: Syntactic analysis of SMOSS model combined with improved LSTM model: Taking English writing teaching as an example
Source: PLoS One. 2024 Nov 15;19(11):e0312049. doi: 10.1371/journal.pone.0312049 (PMC11567549; doi:10.1371/journal.pone.0312049)
Supplement: S1 Data — (ZIP) [file pone.0312049.s001.zip › Data/Code for Creating a Custom Dataset.txt]

import csv

# Create an empty list to store sentence and paragraph data
dataset = []

# Prepare some sample data, including sentences with grammar errors
sentences = [
    "I goes to school every day.",
    "She don't like coffee.",
    "He runned fast in the race.",
    "The cat is sit on the chair.",
    "We are learn English in the class.",
]

# Add sample data to the dataset and mark them as having grammar errors
for sentence in sentences:
    data = {'sentence': sentence, 'has_error': True}
    dataset.append(data)

# Add more actual teaching data to the dataset, which can be collected from files or other sources

# Save the dataset to a CSV file
with open('english_writing_dataset.csv', mode='w', newline='', encoding='utf-8') as file:
    fieldnames = ['sentence', 'has_error']
    writer = csv.DictWriter(file, fieldnames=fieldnames)

    writer.writeheader()
    for data in dataset:
        writer.writerow(data)

print("Data collection completed and saved to english_writing_dataset.csv file.")
